# Supplementary material for: Single-leg spica provides adequate stability after open reduction in developmental dysplasia of the hip
Source: Arch Orthop Trauma Surg. 2017 Nov 16;138(2):173–8. doi: 10.1007/s00402-017-2845-1 (PMC5773631; doi:10.1007/s00402-017-2845-1)
Supplement: Supplementary file 1 — Supplementary material 1 (XLSX 26 KB) [file 402_2017_2845_MOESM1_ESM.xlsx]

## Sheet: Sheet1
DOB (DD-MM-YY)	SEX	SIDE	IHDI	OR Date	RED	FS	OST	AGE	HOS	DIS	FU	FU	Rem. date	TDC	Cast Comp.	MI	SHEN	FRA	CAST	remarks
2011-09-12	1	2	3	2013-01-12	1	0	0	16	2	0	2017-02-17	49	2013-04-19	97	0	0.05	0	0	1
2011-11-30	1	1	3	2013-07-30	1	0	1	20	1	0	2015-08-05	24	2013-10-08	70	0	0.17	0	0	1
2011-11-30		2	3	2013-10-08	1	0	1	22	1	0	2015-08-05	21	2013-12-18	71	0	0.24	0	0	1
2012-04-21	1	1	3	2013-09-19	1	0	1	16	1	0	2015-11-18	25	2013-11-26	68	0	0.16	0	0	1
2012-04-21		2	3	2013-11-26	1	0	1	19	1	0	2015-11-18	23	2014-02-05	71	0	0.08	0	0	1
2012-03-18	1	2	2	2013-10-30	1	0	1	19	2	0	2016-03-16	28	2014-01-08	70	0	0.17	0	0	1
2012-06-11	1	2	3	2013-11-12	1	0	3	17	3	0	2016-12-28	37	2014-03-12	120	0	0.27	0	0	1
2012-06-02	1	1	3	2013-12-10	1	0	1	18	2	0	2016-12-28	36	2014-02-18	70	0	0	0	0	1
2012-06-02		2	3	2014-02-18	1	0	1	20	3	0	2016-12-28	34	2014-05-08	79	0	0	0	0	1
2012-05-25	1	2	2	2013-12-31	1	0	0	19	1	0	2017-01-04	36	2014-04-09	99	0	0	0	0	1
2012-01-23	2	1	3	2014-01-14	1	0	1	23	1	0	2016-05-04	27	2014-03-25	70	0	0.08	0	0	1
2012-01-23		2	3	2014-03-25	1	0	1	26	1	0	2016-05-04	25	2014-06-11	78	0	0	0	0	1
2012-06-02	1	2	3	2014-04-22	1	0	1	22	4	0	2016-05-25	25	2014-07-01	70	0	0.22	0	0	1
2012-08-01	2	1	3	2014-04-13	1	0	0	20	2	0	2016-02-10	21	2014-06-11	59	0	0	0	0	1
2012-10-31	1	1	3	2014-05-06	1	0	1	18	1	0	2016-09-21	28	2014-07-17	72	0	0.27	0	0	1
2012-10-31		2	3	2014-08-26	1	0	1	21	1	0	2016-09-21	24	2014-11-05	71	0	0.16	0	0	1
2012-12-16	1	2	3	2014-07-22	1	0	1	19	2	0	2017-03-01	31	2014-10-01	71	0	0	0	0	1
2012-11-20	1	2	3	2014-08-12	1	0	1	20	2	0	2015-04-22	8	2014-10-22	71	0	0	0	0	1
2013-01-05	1	1	3	2014-09-23	1	0	1	20	2	0	2017-04-05	30	2014-12-24	92	0	0.4	0	0	1
2013-01-05		2	3	2014-12-24	1	0	1	23	7	0	2017-04-05	27	2015-03-05	71	0	0.33	0	0	1
2013-11-11	2	1	2	2014-11-19	1	0	0	12	2	0	2015-04-04	4	2015-02-09	82	0	0	0	0	1
2013-02-16	1	2	3	2015-02-10	1	0	1	23	3	0	2015-06-03	3	2015-04-24	73	0	0	0	0	1
2013-09-13	1	1	3	2015-02-21	1	0	1	17	1	0	2016-11-02	20	2015-04-18	56	0	0	0	0	1
2013-09-13		2	3	2015-04-18	1	0	1	19	2	0	2016-11-02	18	2015-06-26	69	0	0	0	0	1
2013-07-05	2	2	3	2015-05-23	1	0	1	22	1	0	2016-07-20	13	2015-08-05	74	0	0	0	0	1
2013-12-11	2	1	3	2015-06-09	1	0	1	17	1	0	2017-01-11	19	2015-09-09	92	0	0.12	0	0	1
2013-12-29	1	1	3	2015-10-27	1	1	1	21	1	0	2017-01-25	14	2016-01-06	71	0	0.41	0	0	1
2013-12-29		2	3	2016-01-06	1	1	1	24	1	0	2017-01-25	12	2016-03-06	60	0	0.32	0	0	1
2014-02-10	1	2	3	2015-11-10	1	0	1	21	1	0	2016-12-28	13	2016-01-20	71	0	0.51	0	0	1
2014-03-21	1	1	3	2015-12-01	1	0	1	20	4	0	2017-01-11	13	2016-02-16	77	0	0.42	0	0	1
2014-03-21		2	3	2016-02-16	1	0	1	22	3	0	2017-01-11	10	2016-04-27	71	0	0.42	0	0	1
2014-02-17	1	1	1	2016-02-23	1	0	1	24	2	0	2016-12-21	9	2016-04-06	43	0	0	0	0	1
		2	3	2015-12-01	1	0	1	21	4	0	2016-12-21	12	2016-02-23	84	1	0	0	1	1	left distal femure fracture
2014-05-30	1	2	3	2015-12-22	1	0	1	18	1	0	2016-08-31	8	2016-03-02	71	0	0.34	0	0	1
2015-03-06	1	1	3	2016-03-01	1	0	0	11	2	0	2017-03-22	12	2016-05-10	70	0	0.23	0	0	1
2015-03-06		2	3	2016-05-10	1	0	0	14	1	0	2017-03-22	10	2016-07-20	71	0	0	0	0	1
2009-04-29	2	1	3	2012-12-08	1	1	2	43	2	0	2014-02-19	14	2013-03-08	90	0	0	0	0	1
2009-09-28	1	1	3	2013-02-20	1	1	2	40	2	0	2016-03-16	36	2013-03-27	35	0	0.3	0	0	1
2009-09-28		2	3	2013-03-27	1	1	2	41	2	0	2016-03-16	35	2013-06-12	77	0	0.33	0	0	1
2011-03-29	2	1	3	2013-03-09	1	1	2	23	8	0	2015-04-22	25	2013-06-18	101	0	0	0	0	1	delay for vomiting, dirty cast
2011-03-29		2	3	2013-04-13	1	1	2	24	4	0	2015-04-22	24	2013-06-18	66	0	0	0	0	1
2010-05-08	1	2	3	2013-05-06	1	0	2	35	1	0	2013-11-14	6	2013-07-14	69	0	0	0	0	1
2011-01-09	1	1	3	2014-01-28	1	0	1	36	1	0	2014-09-03	7	2014-04-08	70	0	0.14	0	0	1
2011-01-09		2	3	2014-04-08	1	0	1	38	1	0	2014-09-03	4	2014-06-09	62	0	0	0	0	1
2012-09-02	1	2	3	2014-02-18	1	0	1	17	1	0	2017-03-29	37	2014-04-15	56	0	0.09	0	0	1
2011-07-27	1	1	3	2014-03-25	1	0	1	31	4	1	2017-05-10	37	2014-06-03	70	1	0.69	1	0	1	delay for redislocation	d/l in the cast	dirty cast change
2011-07-27		2	3	2014-06-03	1	1	1	34	5	0	2017-05-10	35	2014-08-06	64	0	0.2	0	0	1
2011-12-13	2	1	2	2014-04-22	1	0	1	28	1	0	2016-08-12	27	2014-07-02	71	0	0.06	0	0	1
2011-11-22	2	2	3	2014-05-27	1	0	1	30	16	0	2017-02-08	32	2014-08-06	71	0	0.19	0	0	1
2012-08-26	1	2	2	2014-11-11	1	0	1	26	1	0	2015-03-04	3	2015-01-21	71	0	0.34	0	0	1
2013-01-08	1	1	3	2015-01-20	1	0	1	24	2	0	2015-09-02	7	2015-03-31	70	0	0.25	0	0	1
2013-01-08		2	3	2015-03-31	1	0	1	26	1	0	2015-09-02	5	2015-06-10	71	0	0	0	0	1
2011-11-05	1	1	3	2015-01-17	1	1	1	38	2	0	2015-10-08	8	2015-04-02	75	0	0.3	0	0	1
2011-11-05		2	3	2015-04-21	1	1	1	41	1	0	2015-10-08	5	2015-06-18	58	0	0	0	0	1
2011-07-09	1	1	3	2015-01-17	1	1	1	42	1	0	2016-11-09	21	2015-04-02	75	0	0.1	0	0	1
2011-07-09		2	3	2015-04-02	1	1	1	44	4	0	2016-11-09	19	2015-06-17	76	0	0.15	0	0	1
2013-01-15	2	1	3	2015-02-17	1	0	1	25	2	0	2015-12-02	9	2015-05-19	91	0	0	0	0	1
2013-01-15		2	3	2015-05-19	1	0	1	28	3	0	2015-12-02	6	2015-07-22	64	0	0	0	0	1
2013-04-10	1	1	3	2015-04-18	1	0	1	24	2	0	2016-08-03	15	2015-07-01	74	0	0	0	0	1
2012-09-23	1	2	2	2015-04-25	1	0	1	31	2	0	2017-01-25	21	2015-06-24	60	0	0.25	0	0	1			dirty cast change
2012-11-13	2	1	3	2015-07-22	1	1	1	32	2	0	2016-05-04	9	2015-10-06	76	0	0.29	0	0	1
2012-11-13		2	3	2015-10-06	1	1	1	34	2	0	2016-05-04	6	2015-12-02	57	0	0.28	0	0	1
2013-09-08	1	1	2	2015-09-15	1	0	1	24	1	0	2016-10-26	13	2015-11-30	76	0	0.03	0	0	1
		2	3	2015-12-01	1	0	1	26	1	0	2016-10-26	10	2016-02-10	71	0	0.17	0	0	1
2012-12-23	2	1	3	2015-11-24	1	0	1	35	5	0	2016-07-27	8	2016-03-01	98	0	0	0	0	1
2012-12-23		2	3	2016-03-01	1	0	1	38	3	0	2016-07-27	4	2016-05-11	71	0	0.38	0	0	1
2012-03-19	2	1	3	2016-02-16	1	1	1	46	3	0	2017-01-18	11	2016-04-27	71	0	0.15	0	0	1
2012-12-15	1	1	3	2016-03-17	1	0	1	39	3	0	2017-05-03	13	2016-06-01	76	0	0.43	0	0	1
2010-08-02	1	2	3	2012-10-13	1	0	2	26	1	0	2016-08-22	46	2013-02-10	120	0	0.23	0	0	2
2009-10-28	2	1	3	2013-02-09	1	1	2	39	7	0	2016-05-25	39	2013-04-16	66	0	0.15	0	0	2
2010-12-29	1	2	3	2012-11-03	1	0	2	22	3	0	2014-05-28	18	2013-01-01	59	0	0	0	0	2
2008-12-01	1	1	3	2012-11-10	1	0	2	47	1	0	2013-10-09	10	2013-01-05	56	0	0	0	0	2
2011-07-30	1	2	3	2012-11-17	1	0	2	15	1	0	2016-11-30	48	2013-01-22	66	0	0.4	0	0	2
2010-11-07	1	1	3	2014-04-09	1	1	2	41	2	0	2015-05-18	13	2014-06-09	61	0	0.29	0	0	2
2011-10-19	2	2	3	2013-01-19	1	0	2	15	1	0	2016-03-30	38	2013-03-26	66	0	0	0	0	2
2010-09-08	1	1	3	2013-01-22	1	0	2	28	1	0	2013-04-07	2	2013-04-07	75	0	0	0	0	2
2011-10-10	1	2	2	2013-01-22	1	0	0	15	1	0	2014-10-13	20	2013-03-24	61	0	0.15	0	0	2
2010-12-02	2	1	3	2013-04-23	1	0	2	28	1	0	2017-01-16	44	2013-07-01	69	0	0.15	0	0	2
2011-11-12	2	1	2	2013-04-02	1	0	2	16	1	0	2016-05-02	37	2013-06-02	61	0	0	0	0	2
2011-06-16	1	2	3	2013-04-09	1	0	2	21	1	0	2016-06-15	38	2013-06-25	77	0	0.31	0	0	2
2012-01-19	1	2	2	2013-04-29	1	0	2	15	2	0	2013-07-01	2	2013-07-01	63	0	0.3	0	0	2
2010-12-22	1	2	3	2012-12-01	1	0	2	23	1	0	2015-03-11	27	2013-01-25	55	0	0.31	0	0	2
2011-08-31	2	2	3	2013-12-11	1	0	2	27	1	0	2014-05-05	4	2014-02-24	75	0	0	0	0	2
2011-11-19	1	2	3	2013-06-17	1	0	2	18	2	0	2016-11-16	40	2013-09-12	87	0	0.06	0	0	2
2011-01-12	1	2	3	2013-07-02	1	0	2	29	1	0	2015-06-01	22	2013-09-30	90	0	0.08	0	0	2
2011-03-22	1	2	3	2013-07-10	1	0	2	27	1	0	2014-03-10	8	2013-10-07	89	0	0	0	0	2
2011-12-25	2	2	3	2013-09-25	1	0	2	21	1	0	2017-05-22	43	2013-12-16	82	0	0	0	0	2
2010-06-25	1	1	3	2013-10-09	1	1	2	39	1	0	2016-10-31	36	2014-01-06	89	0	0	0	0	2
2010-06-25		2	3	2014-07-13	1	0	2	48	1	1	2016-10-31	27	2014-09-22	71	1	0	0	0	2		d/l in the cast
2012-02-02	2	2	3	2014-01-15	1	0	2	23	1	0	2016-09-05	31	2014-03-10	54	0	0.28	0	0	2
2012-02-10	1	1	3	2014-07-20	1	1	2	29	2	0	2017-03-20	32	2014-09-03	45	0	0.15	0	0	2
2012-02-10		2	3	2014-10-26	1	1	2	32	2	1	2017-03-20	28	2014-12-10	45	1	0.15	0	0	2		d/l in the cast
2010-11-02	1	1	3	2013-12-25	1	0	2	37	4	0	2016-12-26	36	2014-03-03	68	0	0.17	0	0	2
2011-09-23	1	1	2	2013-11-13	1	0	2	25	1	0	2016-10-10	34	2014-02-03	82	0	0.07	0	0	2
2012-06-20	1	1	3	2014-02-12	1	0	2	19	3	0	2017-02-13	36	2014-06-16	124	0	0.11	0	0	2
2012-06-20		2	3	2014-03-26	1	0	2	21	4	0	2017-02-13	34	2014-06-16	82	0	0.07	0	0	2
2012-06-05	1	1	3	2014-02-23	1	0	2	20	1	0	2014-12-03	9	2014-04-03	39	0	0.21	0	0	2
2012-01-02	1	2	3	2014-02-23	1	0	2	25	1	0	2017-05-24	39	2014-04-23	59	0	0.15	0	0	2
2011-12-28	1	1	3	2014-03-09	1	0	2	26	1	0	2017-03-28	36	2014-08-27	171	0	0	0	0	2
2011-12-28		2	3	2014-04-20	1	1	2	27	1	0	2017-03-28	35	2014-08-28	130	0	0	0	0	2
2012-04-11	1	2	3	2014-03-16	1	0	2	23	1	0	2016-01-27	22	2014-05-12	57	0	0	0	0	2
2010-11-29	2	2	3	2014-03-19	1	0	2	39	2	0	2014-11-03	7	2014-05-26	68	0	0	0	0	2
2012-09-21	1	2	2	2014-04-23	1	0	2	19	1	0	2014-09-01	4	2014-09-01	131	0	0	0	0	2
2012-11-04	1	2	2	2014-04-30	1	0	2	17	1	0	2015-03-09	10	2014-07-27	88	0	0.04	0	0	2
2012-07-28	1	2	3	2014-06-24	1	0	2	22	1	0	2016-04-04	21	2014-08-25	62	1	0.29	1	1	2	distal fm green stick
2012-10-10	1	1	3	2014-09-24	1	0	2	23	1	0	2015-01-26	4	2014-12-15	82	0	0	0	0	2			dirty CAST CHANGE
2013-01-27	1	1	3	2014-09-14	1	0	2	19	2	0	2016-05-25	20	2014-10-29	45	0	0.17	0	0	2
2012-11-19	1	2	3	2014-09-21	1	0	2	22	1	0	2015-12-23	15	2014-11-19	59	0	0	0	0	2
2012-12-28	1	1	3	2014-10-15	1	0	2	21	1	0	2017-01-09	26	2014-12-15	61	0	0.09	0	0	2
2013-03-05	1	1	3	2014-11-02	1	0	2	19	1	0	2017-01-11	26	2015-01-01	60	0	0	0	0	2
2013-03-29	1	2	3	2014-11-16	1	0	2	19	1	0	2015-03-04	3	2015-03-04	108	0	0	0	1	2	distal fm green stick
2011-06-03	2	1	3	2014-11-16	1	0	2	41	4	0	2016-07-20	20	2015-01-07	52	0	0	0	0	2
2012-11-10	1	2	1	2015-04-27	1	0	2	29	1	0	2017-04-24	23	2015-06-12	46	0	0.27	0	0	2
2012-09-03	1	2	3	2014-12-14	1	0	2	27	1	0	2016-12-12	23	2015-02-23	71	0	0.08	0	0	2
2013-03-29	1	1	3	2015-03-07	1	0	2	23	1	0	2017-05-23	26	2015-06-24	109	0	0	0	0	2
2013-07-08	1	1	2	2015-02-08	1	0	2	19	1	0	2017-07-12	29	2015-05-27	108	1	0	0	0	2
2013-05-07	1	2	3	2015-02-22	1	0	3	21	2	0	2017-04-03	25	2015-05-25	92	0	0.29	0	1	2	left distal femure fracture
2013-09-21	1	1	3	2015-05-16	1	0	2	19	2	0	2016-05-25	12	2015-08-19	95	0	0	0	0	2
2013-09-21		2	3	2015-06-25	1	0	2	21	2	0	2016-05-25	11	2015-08-19	55	0	0	0	0	2
2013-10-18	1	2	3	2015-03-08	1	0	0	16	1	0	2017-07-10	28	2015-05-11	64	0	0.32	0	0	2	stifness-MUA
2013-06-27	1	2	3	2015-05-30	1	0	2	23	1	0	2016-07-20	13	2015-07-22	53	0	0	0	0	2
2013-05-31	1	2	3	2015-05-09	1	0	2	23	2	0	2017-03-28	22	2015-06-24	46	0	0.22	0	0	2
2012-11-02	1	1	3	2015-05-31	1	0	2	30	1	0	2017-02-20	20	2015-07-27	57	0	0.4	0	0	2
2013-12-11	1	1	3	2015-12-24	1	0	2	24	2	0	2017-05-17	16	2016-03-30	97	0	0	0	0	2
2013-12-11		2	3	2016-02-04	1	0	2	25	1	0	2017-05-17	15	2016-03-30	55	0	0.15	0	0	2
2012-03-26	1	2	3	2015-10-15	1	1	2	42	1	1	2017-10-17	24	2015-12-07	53	0	0.59	1	0	2		d/l in the cast
2013-12-02	1	1	3	2015-12-09	1	0	2	24	1	0	2016-10-18	10	2016-02-05	58	0	0.27	0	0	2
2013-12-01	1	2	3	2015-08-13	1	0	2	20	1	0	2017-02-15	18	2015-10-21	69	0	0.1	0	0	2
2013-03-10	1	2	3	2016-03-10	1	1	2	36	3	0	2017-05-02	13	2016-06-15	97	0	0.07	0	0	2
2013-12-26	1	1	3	2015-08-20	1	0	2	19	1	0	2016-09-20	13	2015-10-28	69	0	0	0	0	2
2014-03-19	1	1	3	2016-02-25	1	0	2	23	1	0	2017-04-17	13	2016-04-25	60	0	0	0	0	2
2014-03-19		2	3	2015-08-27	1	0	2	17	1	0	2017-04-17	19	2015-12-21	116	0	0	0	0	2	unplanned trip / dirty cast 17-sep-15
2013-11-08	1	2	2	2015-08-27	1	0	2	21	1	0	2016-10-24	13	2015-10-26	60	0	0	0	0	2
2013-10-19	1	1	3	2015-12-24	1	0	2	26	1	0	2016-03-23	2	2016-04-07	105	0	0	0	0	2
2014-04-17	1	1	3	2015-10-29	1	0	2	18	3	0	2016-04-20	5	2015-12-23	55	0	0	0	0	2
2014-11-03	1	2	3	2015-12-23	1	0	0	13	1	0	2017-03-22	14	2016-02-03	42	0	0.38	0	0	2			acetabuloplasty after OR
2013-09-22	1	1	3	2015-11-12	1	0	2	25	2	0	2017-03-06	15	2016-04-11	151	0	0	0	0	2
2013-09-22		2	3	2016-01-14	1	0	0	27	1	0	2017-03-06	13	2016-04-11	88	0	0.46	0	0	2
2012-02-18	1	2	3	2015-11-12	1	0	2	44	1	0	2016-09-05	9	2016-02-08	88	0	0	0	0	2
2013-03-20	1	1	3	2015-11-12	1	0	2	31	1	0	2016-08-22	9	2016-01-25	74	0	0	0	0	2
2014-01-19	1	1	3	2015-12-10	1	0	2	22	3	0	2017-01-31	13	2016-02-10	62	0	0	0	0	2
2014-01-11	2	1	3	2015-12-31	1	0	2	23	1	0	2016-08-08	7	2016-05-02	123	0	0	0	0	2
2014-01-11		2	3	2016-02-25	1	0	2	25	1	0	2016-08-08	5	2016-05-02	67	0	0	0	0	2
2013-07-20	1	1	3	2016-01-14	1	0	2	29	1	0	2017-03-06	13	2016-04-04	81	0	0.1	0	0	2
2013-07-20		2	3	2016-04-24	1	0	2	33	1	0	2017-03-06	10	2016-06-20	57	0	0.22	0	0	2
2010-05-11	1	2	3	2013-11-06	1	1	2	41	1	0	2015-06-24	19	2014-01-05	60	0	0.04	0	0	2
2014-08-04	1	2	2	2016-02-11	1	0	2	18	1	0	2016-12-28	10	2016-04-03	52	0	0	0	0	2
2014-06-20	1	2	2	2016-04-14	1	0	2	21	2	0	2017-02-14	10	2016-06-22	69	0	1	1	0	2			femoral nerve transection
2013-06-06	1	2	3	2016-03-10	1	1	2	33	2	0	2016-10-03	6	2016-05-16	67	0	0	0	0	2
2014-05-14	1	1	2	2016-03-31	1	0	2	22	4	0	2017-05-09	13	2016-08-05	127	0	0	0	0	2
2014-05-14		2	3	2016-05-19	1	0	2	24	1	0	2017-05-09	11	2016-08-05	78	0	0	0	0	2
2013-11-03	1	1	3	2016-04-19	1	0	2	29	1	0	2016-12-05	7	2016-06-27	69	0	0.11	0	0	2
2014-06-30	1	1	3	2016-04-21	1	0	2	21	1	0	2017-03-22	11	2016-06-22	62	0	0	0	0	2
2014-08-06	1	1	2	2016-04-27	1	0	2	20	1	0	2016-12-05	7	2016-07-10	74	0	0.07	0	0	2
2014-06-15	1	2	3	2016-04-28	1	0	2	22	1	0	2017-03-29	11	2016-06-22	55	0	0.58	1	0	2
2014-09-27	1	2	3	2016-05-12	1	0	2	19	3	0	2017-02-08	8	2016-08-24	104	0	0	0	0	2
2014-10-20	1	1	3	2016-06-07	1	0	2	19	2	0	2017-05-08	11	2016-08-29	83	0	0.13	0	0	2
2014-08-12	1	1	3	2016-07-14	1	0	2	23	1	0	2017-05-09	9	2016-10-11	89	0	0	0	0	2
2014-08-12		2	3	2016-08-11	1	0	2	23	1	0	2017-05-09	8	2016-10-11	61	0	0	0	0	2
2012-11-19	1	1	3	2016-05-19	1	1	2	42	1	0	2017-04-19	11	2016-07-30	72	0	0	0	0	2
2014-07-22	1	2	3	2016-06-28	1	0	1	23	1	0	2017-01-11	6	2016-08-31	64	0	0.39	0	0	1
2014-04-24	2	1	3	2015-12-03	1	0	2	19	1	0	2016-10-26	10	2016-02-10	69	0	0	0	0	2
